# Supplementary material for: Structure model of γ-Al2O3 based on planar defects
Source: IUCrJ. 2019 Jan 1;6(Pt 1):116–27. doi: 10.1107/S2052252518015786 (PMC6327185; doi:10.1107/S2052252518015786)
Supplement: Supplementary file 1 [file m-06-00116-sup1.txt]

--------------------------------------------------------------------------------------------------------------------------
STRUCTURE FILE INFORMATION
--------------------------------------------------------------------------------------------------------------------------

- defect models were built and visualized using VESTA
- in some cases the 1st phase contains some dummy atoms (xx), necessary for displaying the shift vectors
- to open the structure files with VESTA it is required to change the file format from .txt to .vesta (rename it)
- the lattice plane (001) in the unperturbed state (Fig. 2a) is only shown for better comparison with Fig. 2b, 2c and 2d

--------------------------------------------------------------------------------------------------------------------------
VIDEO LEGEND
--------------------------------------------------------------------------------------------------------------------------

o  Red     : Oxygen (32e)
o  Blue    : Aluminum (16d)
o  Green   : Aluminum (8a)

-- Yellow  : APB Plane
-> Magenta : Shift Vector

--------------------------------------------------------------------------------------------------------------------------
REFERENCES
--------------------------------------------------------------------------------------------------------------------------

VESTA v3.3.8 (JP-Minerals)        : http://jp-minerals.org/vesta/en/
Free Screen Recorder (Apowersoft) : https://www.apowersoft.com/free-online-screen-recorder

--------------------------------------------------------------------------------------------------------------------------
