# Supplementary material for: Structure model of γ-Al2O3 based on planar defects
Source: IUCrJ. 2019 Jan 1;6(Pt 1):116–27. doi: 10.1107/S2052252518015786 (PMC6327185; doi:10.1107/S2052252518015786)
Supplement: Supplementary file 13 [file m-06-00116-sup13.txt]

#VESTA_FORMAT_VERSION 3.3.0


CRYSTAL

TITLE
Al2O3_1

GROUP
227 2 F d -3 m
SYMOP
 0.000000  0.000000  0.000000  1  0  0   0  1  0   0  0  1   1
 0.000000  0.000000  0.000000 -1  0  0   0 -1  0   0  0 -1   1
 0.750000  0.250000  0.500000 -1  0  0   0 -1  0   0  0  1   1
 0.250000  0.750000  0.500000  1  0  0   0  1  0   0  0 -1   1
 0.250000  0.500000  0.750000 -1  0  0   0  1  0   0  0 -1   1
 0.750000  0.500000  0.250000  1  0  0   0 -1  0   0  0  1   1
 0.500000  0.750000  0.250000  1  0  0   0 -1  0   0  0 -1   1
 0.500000  0.250000  0.750000 -1  0  0   0  1  0   0  0  1   1
 0.000000  0.000000  0.000000  0  0  1   1  0  0   0  1  0   1
 0.000000  0.000000  0.000000  0  0 -1  -1  0  0   0 -1  0   1
 0.500000  0.750000  0.250000  0  0  1  -1  0  0   0 -1  0   1
 0.500000  0.250000  0.750000  0  0 -1   1  0  0   0  1  0   1
 0.750000  0.250000  0.500000  0  0 -1  -1  0  0   0  1  0   1
 0.250000  0.750000  0.500000  0  0  1   1  0  0   0 -1  0   1
 0.250000  0.500000  0.750000  0  0 -1   1  0  0   0 -1  0   1
 0.750000  0.500000  0.250000  0  0  1  -1  0  0   0  1  0   1
 0.000000  0.000000  0.000000  0  1  0   0  0  1   1  0  0   1
 0.000000  0.000000  0.000000  0 -1  0   0  0 -1  -1  0  0   1
 0.250000  0.500000  0.750000  0 -1  0   0  0  1  -1  0  0   1
 0.750000  0.500000  0.250000  0  1  0   0  0 -1   1  0  0   1
 0.500000  0.750000  0.250000  0  1  0   0  0 -1  -1  0  0   1
 0.500000  0.250000  0.750000  0 -1  0   0  0  1   1  0  0   1
 0.750000  0.250000  0.500000  0 -1  0   0  0 -1   1  0  0   1
 0.250000  0.750000  0.500000  0  1  0   0  0  1  -1  0  0   1
 0.750000  0.250000  0.500000  0  1  0   1  0  0   0  0 -1   1
 0.250000  0.750000  0.500000  0 -1  0  -1  0  0   0  0  1   1
 0.000000  0.000000  0.000000  0 -1  0  -1  0  0   0  0 -1   1
 0.000000  0.000000  0.000000  0  1  0   1  0  0   0  0  1   1
 0.250000  0.500000  0.750000  0  1  0  -1  0  0   0  0  1   1
 0.750000  0.500000  0.250000  0 -1  0   1  0  0   0  0 -1   1
 0.500000  0.750000  0.250000  0 -1  0   1  0  0   0  0  1   1
 0.500000  0.250000  0.750000  0  1  0  -1  0  0   0  0 -1   1
 0.750000  0.250000  0.500000  1  0  0   0  0  1   0 -1  0   1
 0.250000  0.750000  0.500000 -1  0  0   0  0 -1   0  1  0   1
 0.500000  0.750000  0.250000 -1  0  0   0  0  1   0  1  0   1
 0.500000  0.250000  0.750000  1  0  0   0  0 -1   0 -1  0   1
 0.000000  0.000000  0.000000 -1  0  0   0  0 -1   0 -1  0   1
 0.000000  0.000000  0.000000  1  0  0   0  0  1   0  1  0   1
 0.250000  0.500000  0.750000  1  0  0   0  0 -1   0  1  0   1
 0.750000  0.500000  0.250000 -1  0  0   0  0  1   0 -1  0   1
 0.750000  0.250000  0.500000  0  0  1   0  1  0  -1  0  0   1
 0.250000  0.750000  0.500000  0  0 -1   0 -1  0   1  0  0   1
 0.250000  0.500000  0.750000  0  0  1   0 -1  0   1  0  0   1
 0.750000  0.500000  0.250000  0  0 -1   0  1  0  -1  0  0   1
 0.500000  0.750000  0.250000  0  0 -1   0  1  0   1  0  0   1
 0.500000  0.250000  0.750000  0  0  1   0 -1  0  -1  0  0   1
 0.000000  0.000000  0.000000  0  0 -1   0 -1  0  -1  0  0   1
 0.000000  0.000000  0.000000  0  0  1   0  1  0   1  0  0   1
 0.000000  0.500000  0.500000  1  0  0   0  1  0   0  0  1   1
 0.000000  0.500000  0.500000 -1  0  0   0 -1  0   0  0 -1   1
 0.750000  0.750000  0.000000 -1  0  0   0 -1  0   0  0  1   1
 0.250000  0.250000  0.000000  1  0  0   0  1  0   0  0 -1   1
 0.250000  0.000000  0.250000 -1  0  0   0  1  0   0  0 -1   1
 0.750000  0.000000  0.750000  1  0  0   0 -1  0   0  0  1   1
 0.500000  0.250000  0.750000  1  0  0   0 -1  0   0  0 -1   1
 0.500000  0.750000  0.250000 -1  0  0   0  1  0   0  0  1   1
 0.000000  0.500000  0.500000  0  0  1   1  0  0   0  1  0   1
 0.000000  0.500000  0.500000  0  0 -1  -1  0  0   0 -1  0   1
 0.500000  0.250000  0.750000  0  0  1  -1  0  0   0 -1  0   1
 0.500000  0.750000  0.250000  0  0 -1   1  0  0   0  1  0   1
 0.750000  0.750000  0.000000  0  0 -1  -1  0  0   0  1  0   1
 0.250000  0.250000  0.000000  0  0  1   1  0  0   0 -1  0   1
 0.250000  0.000000  0.250000  0  0 -1   1  0  0   0 -1  0   1
 0.750000  0.000000  0.750000  0  0  1  -1  0  0   0  1  0   1
 0.000000  0.500000  0.500000  0  1  0   0  0  1   1  0  0   1
 0.000000  0.500000  0.500000  0 -1  0   0  0 -1  -1  0  0   1
 0.250000  0.000000  0.250000  0 -1  0   0  0  1  -1  0  0   1
 0.750000  0.000000  0.750000  0  1  0   0  0 -1   1  0  0   1
 0.500000  0.250000  0.750000  0  1  0   0  0 -1  -1  0  0   1
 0.500000  0.750000  0.250000  0 -1  0   0  0  1   1  0  0   1
 0.750000  0.750000  0.000000  0 -1  0   0  0 -1   1  0  0   1
 0.250000  0.250000  0.000000  0  1  0   0  0  1  -1  0  0   1
 0.750000  0.750000  0.000000  0  1  0   1  0  0   0  0 -1   1
 0.250000  0.250000  0.000000  0 -1  0  -1  0  0   0  0  1   1
 0.000000  0.500000  0.500000  0 -1  0  -1  0  0   0  0 -1   1
 0.000000  0.500000  0.500000  0  1  0   1  0  0   0  0  1   1
 0.250000  0.000000  0.250000  0  1  0  -1  0  0   0  0  1   1
 0.750000  0.000000  0.750000  0 -1  0   1  0  0   0  0 -1   1
 0.500000  0.250000  0.750000  0 -1  0   1  0  0   0  0  1   1
 0.500000  0.750000  0.250000  0  1  0  -1  0  0   0  0 -1   1
 0.750000  0.750000  0.000000  1  0  0   0  0  1   0 -1  0   1
 0.250000  0.250000  0.000000 -1  0  0   0  0 -1   0  1  0   1
 0.500000  0.250000  0.750000 -1  0  0   0  0  1   0  1  0   1
 0.500000  0.750000  0.250000  1  0  0   0  0 -1   0 -1  0   1
 0.000000  0.500000  0.500000 -1  0  0   0  0 -1   0 -1  0   1
 0.000000  0.500000  0.500000  1  0  0   0  0  1   0  1  0   1
 0.250000  0.000000  0.250000  1  0  0   0  0 -1   0  1  0   1
 0.750000  0.000000  0.750000 -1  0  0   0  0  1   0 -1  0   1
 0.750000  0.750000  0.000000  0  0  1   0  1  0  -1  0  0   1
 0.250000  0.250000  0.000000  0  0 -1   0 -1  0   1  0  0   1
 0.250000  0.000000  0.250000  0  0  1   0 -1  0   1  0  0   1
 0.750000  0.000000  0.750000  0  0 -1   0  1  0  -1  0  0   1
 0.500000  0.250000  0.750000  0  0 -1   0  1  0   1  0  0   1
 0.500000  0.750000  0.250000  0  0  1   0 -1  0  -1  0  0   1
 0.000000  0.500000  0.500000  0  0 -1   0 -1  0  -1  0  0   1
 0.000000  0.500000  0.500000  0  0  1   0  1  0   1  0  0   1
 0.500000  0.000000  0.500000  1  0  0   0  1  0   0  0  1   1
 0.500000  0.000000  0.500000 -1  0  0   0 -1  0   0  0 -1   1
 0.250000  0.250000  0.000000 -1  0  0   0 -1  0   0  0  1   1
 0.750000  0.750000  0.000000  1  0  0   0  1  0   0  0 -1   1
 0.750000  0.500000  0.250000 -1  0  0   0  1  0   0  0 -1   1
 0.250000  0.500000  0.750000  1  0  0   0 -1  0   0  0  1   1
 0.000000  0.750000  0.750000  1  0  0   0 -1  0   0  0 -1   1
 0.000000  0.250000  0.250000 -1  0  0   0  1  0   0  0  1   1
 0.500000  0.000000  0.500000  0  0  1   1  0  0   0  1  0   1
 0.500000  0.000000  0.500000  0  0 -1  -1  0  0   0 -1  0   1
 0.000000  0.750000  0.750000  0  0  1  -1  0  0   0 -1  0   1
 0.000000  0.250000  0.250000  0  0 -1   1  0  0   0  1  0   1
 0.250000  0.250000  0.000000  0  0 -1  -1  0  0   0  1  0   1
 0.750000  0.750000  0.000000  0  0  1   1  0  0   0 -1  0   1
 0.750000  0.500000  0.250000  0  0 -1   1  0  0   0 -1  0   1
 0.250000  0.500000  0.750000  0  0  1  -1  0  0   0  1  0   1
 0.500000  0.000000  0.500000  0  1  0   0  0  1   1  0  0   1
 0.500000  0.000000  0.500000  0 -1  0   0  0 -1  -1  0  0   1
 0.750000  0.500000  0.250000  0 -1  0   0  0  1  -1  0  0   1
 0.250000  0.500000  0.750000  0  1  0   0  0 -1   1  0  0   1
 0.000000  0.750000  0.750000  0  1  0   0  0 -1  -1  0  0   1
 0.000000  0.250000  0.250000  0 -1  0   0  0  1   1  0  0   1
 0.250000  0.250000  0.000000  0 -1  0   0  0 -1   1  0  0   1
 0.750000  0.750000  0.000000  0  1  0   0  0  1  -1  0  0   1
 0.250000  0.250000  0.000000  0  1  0   1  0  0   0  0 -1   1
 0.750000  0.750000  0.000000  0 -1  0  -1  0  0   0  0  1   1
 0.500000  0.000000  0.500000  0 -1  0  -1  0  0   0  0 -1   1
 0.500000  0.000000  0.500000  0  1  0   1  0  0   0  0  1   1
 0.750000  0.500000  0.250000  0  1  0  -1  0  0   0  0  1   1
 0.250000  0.500000  0.750000  0 -1  0   1  0  0   0  0 -1   1
 0.000000  0.750000  0.750000  0 -1  0   1  0  0   0  0  1   1
 0.000000  0.250000  0.250000  0  1  0  -1  0  0   0  0 -1   1
 0.250000  0.250000  0.000000  1  0  0   0  0  1   0 -1  0   1
 0.750000  0.750000  0.000000 -1  0  0   0  0 -1   0  1  0   1
 0.000000  0.750000  0.750000 -1  0  0   0  0  1   0  1  0   1
 0.000000  0.250000  0.250000  1  0  0   0  0 -1   0 -1  0   1
 0.500000  0.000000  0.500000 -1  0  0   0  0 -1   0 -1  0   1
 0.500000  0.000000  0.500000  1  0  0   0  0  1   0  1  0   1
 0.750000  0.500000  0.250000  1  0  0   0  0 -1   0  1  0   1
 0.250000  0.500000  0.750000 -1  0  0   0  0  1   0 -1  0   1
 0.250000  0.250000  0.000000  0  0  1   0  1  0  -1  0  0   1
 0.750000  0.750000  0.000000  0  0 -1   0 -1  0   1  0  0   1
 0.750000  0.500000  0.250000  0  0  1   0 -1  0   1  0  0   1
 0.250000  0.500000  0.750000  0  0 -1   0  1  0  -1  0  0   1
 0.000000  0.750000  0.750000  0  0 -1   0  1  0   1  0  0   1
 0.000000  0.250000  0.250000  0  0  1   0 -1  0  -1  0  0   1
 0.500000  0.000000  0.500000  0  0 -1   0 -1  0  -1  0  0   1
 0.500000  0.000000  0.500000  0  0  1   0  1  0   1  0  0   1
 0.500000  0.500000  0.000000  1  0  0   0  1  0   0  0  1   1
 0.500000  0.500000  0.000000 -1  0  0   0 -1  0   0  0 -1   1
 0.250000  0.750000  0.500000 -1  0  0   0 -1  0   0  0  1   1
 0.750000  0.250000  0.500000  1  0  0   0  1  0   0  0 -1   1
 0.750000  0.000000  0.750000 -1  0  0   0  1  0   0  0 -1   1
 0.250000  0.000000  0.250000  1  0  0   0 -1  0   0  0  1   1
 0.000000  0.250000  0.250000  1  0  0   0 -1  0   0  0 -1   1
 0.000000  0.750000  0.750000 -1  0  0   0  1  0   0  0  1   1
 0.500000  0.500000  0.000000  0  0  1   1  0  0   0  1  0   1
 0.500000  0.500000  0.000000  0  0 -1  -1  0  0   0 -1  0   1
 0.000000  0.250000  0.250000  0  0  1  -1  0  0   0 -1  0   1
 0.000000  0.750000  0.750000  0  0 -1   1  0  0   0  1  0   1
 0.250000  0.750000  0.500000  0  0 -1  -1  0  0   0  1  0   1
 0.750000  0.250000  0.500000  0  0  1   1  0  0   0 -1  0   1
 0.750000  0.000000  0.750000  0  0 -1   1  0  0   0 -1  0   1
 0.250000  0.000000  0.250000  0  0  1  -1  0  0   0  1  0   1
 0.500000  0.500000  0.000000  0  1  0   0  0  1   1  0  0   1
 0.500000  0.500000  0.000000  0 -1  0   0  0 -1  -1  0  0   1
 0.750000  0.000000  0.750000  0 -1  0   0  0  1  -1  0  0   1
 0.250000  0.000000  0.250000  0  1  0   0  0 -1   1  0  0   1
 0.000000  0.250000  0.250000  0  1  0   0  0 -1  -1  0  0   1
 0.000000  0.750000  0.750000  0 -1  0   0  0  1   1  0  0   1
 0.250000  0.750000  0.500000  0 -1  0   0  0 -1   1  0  0   1
 0.750000  0.250000  0.500000  0  1  0   0  0  1  -1  0  0   1
 0.250000  0.750000  0.500000  0  1  0   1  0  0   0  0 -1   1
 0.750000  0.250000  0.500000  0 -1  0  -1  0  0   0  0  1   1
 0.500000  0.500000  0.000000  0 -1  0  -1  0  0   0  0 -1   1
 0.500000  0.500000  0.000000  0  1  0   1  0  0   0  0  1   1
 0.750000  0.000000  0.750000  0  1  0  -1  0  0   0  0  1   1
 0.250000  0.000000  0.250000  0 -1  0   1  0  0   0  0 -1   1
 0.000000  0.250000  0.250000  0 -1  0   1  0  0   0  0  1   1
 0.000000  0.750000  0.750000  0  1  0  -1  0  0   0  0 -1   1
 0.250000  0.750000  0.500000  1  0  0   0  0  1   0 -1  0   1
 0.750000  0.250000  0.500000 -1  0  0   0  0 -1   0  1  0   1
 0.000000  0.250000  0.250000 -1  0  0   0  0  1   0  1  0   1
 0.000000  0.750000  0.750000  1  0  0   0  0 -1   0 -1  0   1
 0.500000  0.500000  0.000000 -1  0  0   0  0 -1   0 -1  0   1
 0.500000  0.500000  0.000000  1  0  0   0  0  1   0  1  0   1
 0.750000  0.000000  0.750000  1  0  0   0  0 -1   0  1  0   1
 0.250000  0.000000  0.250000 -1  0  0   0  0  1   0 -1  0   1
 0.250000  0.750000  0.500000  0  0  1   0  1  0  -1  0  0   1
 0.750000  0.250000  0.500000  0  0 -1   0 -1  0   1  0  0   1
 0.750000  0.000000  0.750000  0  0  1   0 -1  0   1  0  0   1
 0.250000  0.000000  0.250000  0  0 -1   0  1  0  -1  0  0   1
 0.000000  0.250000  0.250000  0  0 -1   0  1  0   1  0  0   1
 0.000000  0.750000  0.750000  0  0  1   0 -1  0  -1  0  0   1
 0.500000  0.500000  0.000000  0  0 -1   0 -1  0  -1  0  0   1
 0.500000  0.500000  0.000000  0  0  1   0  1  0   1  0  0   1
 -1.0 -1.0 -1.0  1 0 0  0 0 0  0 0 0
TRANM 0
 0.000000  0.000000  0.000000  1  0  0   0  1  0   0  0  1
LTRANSL
 -1
 0.000000  0.000000  0.000000  0.000000  0.000000  0.000000
LORIENT
 -1   0   0   0   0
 1.000000  0.000000  0.000000  1.000000  0.000000  0.000000
 0.000000  0.000000  1.000000  0.000000  0.000000  1.000000
LMATRIX
 1.000000  0.000000  0.000000  0.000000
 0.000000  1.000000  0.000000  0.000000
 0.000000  0.000000  1.000000  0.000000
 0.000000  0.000000  0.000000  1.000000
 0.000000  0.000000  0.000000
CELLP
  7.942000   7.942000   7.942000  90.000000  90.000000  90.000000
  0.002000   0.002000   0.002000   0.000000   0.000000   0.000000
STRUC
  1  O      O_32e  1.0000   0.250000   0.250000   0.250000   32e     .3m
                            0.000500   0.000500   0.000500 -2.00
  2 Al     Al_16d  0.8333   0.500000   0.500000   0.500000   16d    .-3m
                            0.000000   0.000000   0.000000  3.00
  3 Al      Al_8a  1.0000   0.125000   0.125000   0.125000    8a    -43m
                            0.000000   0.000000   0.000000  3.00
  4 Xx      Dummy  0.0050   0.005000   0.005000   0.995000   96g     ..m
                            0.000000   0.000000   0.000000  0.00
  0 0 0 0 0 0 0
THERI 0
  1      O_32e  2.000000
  2     Al_16d  2.000000
  3      Al_8a  2.000000
  4      Dummy  1.000000
  0 0 0
SHAPE
  0       0       0       0   0.000000  0   192   192   192   192
BOUND
       0        1         0        1         0        1
  1       0       0       1   7.903880  0
  0   0   0   0  0
SBOND
  1    Al     O    0.00000    2.10740  0  1  1  0  1  0.250  2.000 127 127 127
  0 0 0 0
SITET
  1      O_32e  0.7400 254   3   0 254   3   0 204  0
  2     Al_16d  1.4300 129 178 214 129 178 214 204  0
  3      Al_8a  1.4300 128 255 128 129 178 214 204  0
  4      Dummy  0.0000  76  76  76  76  76  76 204  0
  0 0 0 0 0 0
VECTR
   1    3.97100    1.98550   -1.98550 0
    4   1    0    0    0
 0 0 0 0 0
 0 0 0 0 0
VECTT
   1  0.500 255   0 255 0
 0 0 0 0 0
SPLAN
  1 0.000000E+000 0.000000E+000 1.000000E+000 7.911 255 255   0 125
  0   0   0   0
LBLAT
 -1
LBLSP
 -1
DLATM
 -1
DLBND
 -1
DLPLY
 -1
PLN2D
  0   0   0   0

CRYSTAL

TITLE
Al2O3_2

GROUP
227 2 F d -3 m
SYMOP
 0.000000  0.000000  0.000000  1  0  0   0  1  0   0  0  1   1
 0.000000  0.000000  0.000000 -1  0  0   0 -1  0   0  0 -1   1
 0.750000  0.250000  0.500000 -1  0  0   0 -1  0   0  0  1   1
 0.250000  0.750000  0.500000  1  0  0   0  1  0   0  0 -1   1
 0.250000  0.500000  0.750000 -1  0  0   0  1  0   0  0 -1   1
 0.750000  0.500000  0.250000  1  0  0   0 -1  0   0  0  1   1
 0.500000  0.750000  0.250000  1  0  0   0 -1  0   0  0 -1   1
 0.500000  0.250000  0.750000 -1  0  0   0  1  0   0  0  1   1
 0.000000  0.000000  0.000000  0  0  1   1  0  0   0  1  0   1
 0.000000  0.000000  0.000000  0  0 -1  -1  0  0   0 -1  0   1
 0.500000  0.750000  0.250000  0  0  1  -1  0  0   0 -1  0   1
 0.500000  0.250000  0.750000  0  0 -1   1  0  0   0  1  0   1
 0.750000  0.250000  0.500000  0  0 -1  -1  0  0   0  1  0   1
 0.250000  0.750000  0.500000  0  0  1   1  0  0   0 -1  0   1
 0.250000  0.500000  0.750000  0  0 -1   1  0  0   0 -1  0   1
 0.750000  0.500000  0.250000  0  0  1  -1  0  0   0  1  0   1
 0.000000  0.000000  0.000000  0  1  0   0  0  1   1  0  0   1
 0.000000  0.000000  0.000000  0 -1  0   0  0 -1  -1  0  0   1
 0.250000  0.500000  0.750000  0 -1  0   0  0  1  -1  0  0   1
 0.750000  0.500000  0.250000  0  1  0   0  0 -1   1  0  0   1
 0.500000  0.750000  0.250000  0  1  0   0  0 -1  -1  0  0   1
 0.500000  0.250000  0.750000  0 -1  0   0  0  1   1  0  0   1
 0.750000  0.250000  0.500000  0 -1  0   0  0 -1   1  0  0   1
 0.250000  0.750000  0.500000  0  1  0   0  0  1  -1  0  0   1
 0.750000  0.250000  0.500000  0  1  0   1  0  0   0  0 -1   1
 0.250000  0.750000  0.500000  0 -1  0  -1  0  0   0  0  1   1
 0.000000  0.000000  0.000000  0 -1  0  -1  0  0   0  0 -1   1
 0.000000  0.000000  0.000000  0  1  0   1  0  0   0  0  1   1
 0.250000  0.500000  0.750000  0  1  0  -1  0  0   0  0  1   1
 0.750000  0.500000  0.250000  0 -1  0   1  0  0   0  0 -1   1
 0.500000  0.750000  0.250000  0 -1  0   1  0  0   0  0  1   1
 0.500000  0.250000  0.750000  0  1  0  -1  0  0   0  0 -1   1
 0.750000  0.250000  0.500000  1  0  0   0  0  1   0 -1  0   1
 0.250000  0.750000  0.500000 -1  0  0   0  0 -1   0  1  0   1
 0.500000  0.750000  0.250000 -1  0  0   0  0  1   0  1  0   1
 0.500000  0.250000  0.750000  1  0  0   0  0 -1   0 -1  0   1
 0.000000  0.000000  0.000000 -1  0  0   0  0 -1   0 -1  0   1
 0.000000  0.000000  0.000000  1  0  0   0  0  1   0  1  0   1
 0.250000  0.500000  0.750000  1  0  0   0  0 -1   0  1  0   1
 0.750000  0.500000  0.250000 -1  0  0   0  0  1   0 -1  0   1
 0.750000  0.250000  0.500000  0  0  1   0  1  0  -1  0  0   1
 0.250000  0.750000  0.500000  0  0 -1   0 -1  0   1  0  0   1
 0.250000  0.500000  0.750000  0  0  1   0 -1  0   1  0  0   1
 0.750000  0.500000  0.250000  0  0 -1   0  1  0  -1  0  0   1
 0.500000  0.750000  0.250000  0  0 -1   0  1  0   1  0  0   1
 0.500000  0.250000  0.750000  0  0  1   0 -1  0  -1  0  0   1
 0.000000  0.000000  0.000000  0  0 -1   0 -1  0  -1  0  0   1
 0.000000  0.000000  0.000000  0  0  1   0  1  0   1  0  0   1
 0.000000  0.500000  0.500000  1  0  0   0  1  0   0  0  1   1
 0.000000  0.500000  0.500000 -1  0  0   0 -1  0   0  0 -1   1
 0.750000  0.750000  0.000000 -1  0  0   0 -1  0   0  0  1   1
 0.250000  0.250000  0.000000  1  0  0   0  1  0   0  0 -1   1
 0.250000  0.000000  0.250000 -1  0  0   0  1  0   0  0 -1   1
 0.750000  0.000000  0.750000  1  0  0   0 -1  0   0  0  1   1
 0.500000  0.250000  0.750000  1  0  0   0 -1  0   0  0 -1   1
 0.500000  0.750000  0.250000 -1  0  0   0  1  0   0  0  1   1
 0.000000  0.500000  0.500000  0  0  1   1  0  0   0  1  0   1
 0.000000  0.500000  0.500000  0  0 -1  -1  0  0   0 -1  0   1
 0.500000  0.250000  0.750000  0  0  1  -1  0  0   0 -1  0   1
 0.500000  0.750000  0.250000  0  0 -1   1  0  0   0  1  0   1
 0.750000  0.750000  0.000000  0  0 -1  -1  0  0   0  1  0   1
 0.250000  0.250000  0.000000  0  0  1   1  0  0   0 -1  0   1
 0.250000  0.000000  0.250000  0  0 -1   1  0  0   0 -1  0   1
 0.750000  0.000000  0.750000  0  0  1  -1  0  0   0  1  0   1
 0.000000  0.500000  0.500000  0  1  0   0  0  1   1  0  0   1
 0.000000  0.500000  0.500000  0 -1  0   0  0 -1  -1  0  0   1
 0.250000  0.000000  0.250000  0 -1  0   0  0  1  -1  0  0   1
 0.750000  0.000000  0.750000  0  1  0   0  0 -1   1  0  0   1
 0.500000  0.250000  0.750000  0  1  0   0  0 -1  -1  0  0   1
 0.500000  0.750000  0.250000  0 -1  0   0  0  1   1  0  0   1
 0.750000  0.750000  0.000000  0 -1  0   0  0 -1   1  0  0   1
 0.250000  0.250000  0.000000  0  1  0   0  0  1  -1  0  0   1
 0.750000  0.750000  0.000000  0  1  0   1  0  0   0  0 -1   1
 0.250000  0.250000  0.000000  0 -1  0  -1  0  0   0  0  1   1
 0.000000  0.500000  0.500000  0 -1  0  -1  0  0   0  0 -1   1
 0.000000  0.500000  0.500000  0  1  0   1  0  0   0  0  1   1
 0.250000  0.000000  0.250000  0  1  0  -1  0  0   0  0  1   1
 0.750000  0.000000  0.750000  0 -1  0   1  0  0   0  0 -1   1
 0.500000  0.250000  0.750000  0 -1  0   1  0  0   0  0  1   1
 0.500000  0.750000  0.250000  0  1  0  -1  0  0   0  0 -1   1
 0.750000  0.750000  0.000000  1  0  0   0  0  1   0 -1  0   1
 0.250000  0.250000  0.000000 -1  0  0   0  0 -1   0  1  0   1
 0.500000  0.250000  0.750000 -1  0  0   0  0  1   0  1  0   1
 0.500000  0.750000  0.250000  1  0  0   0  0 -1   0 -1  0   1
 0.000000  0.500000  0.500000 -1  0  0   0  0 -1   0 -1  0   1
 0.000000  0.500000  0.500000  1  0  0   0  0  1   0  1  0   1
 0.250000  0.000000  0.250000  1  0  0   0  0 -1   0  1  0   1
 0.750000  0.000000  0.750000 -1  0  0   0  0  1   0 -1  0   1
 0.750000  0.750000  0.000000  0  0  1   0  1  0  -1  0  0   1
 0.250000  0.250000  0.000000  0  0 -1   0 -1  0   1  0  0   1
 0.250000  0.000000  0.250000  0  0  1   0 -1  0   1  0  0   1
 0.750000  0.000000  0.750000  0  0 -1   0  1  0  -1  0  0   1
 0.500000  0.250000  0.750000  0  0 -1   0  1  0   1  0  0   1
 0.500000  0.750000  0.250000  0  0  1   0 -1  0  -1  0  0   1
 0.000000  0.500000  0.500000  0  0 -1   0 -1  0  -1  0  0   1
 0.000000  0.500000  0.500000  0  0  1   0  1  0   1  0  0   1
 0.500000  0.000000  0.500000  1  0  0   0  1  0   0  0  1   1
 0.500000  0.000000  0.500000 -1  0  0   0 -1  0   0  0 -1   1
 0.250000  0.250000  0.000000 -1  0  0   0 -1  0   0  0  1   1
 0.750000  0.750000  0.000000  1  0  0   0  1  0   0  0 -1   1
 0.750000  0.500000  0.250000 -1  0  0   0  1  0   0  0 -1   1
 0.250000  0.500000  0.750000  1  0  0   0 -1  0   0  0  1   1
 0.000000  0.750000  0.750000  1  0  0   0 -1  0   0  0 -1   1
 0.000000  0.250000  0.250000 -1  0  0   0  1  0   0  0  1   1
 0.500000  0.000000  0.500000  0  0  1   1  0  0   0  1  0   1
 0.500000  0.000000  0.500000  0  0 -1  -1  0  0   0 -1  0   1
 0.000000  0.750000  0.750000  0  0  1  -1  0  0   0 -1  0   1
 0.000000  0.250000  0.250000  0  0 -1   1  0  0   0  1  0   1
 0.250000  0.250000  0.000000  0  0 -1  -1  0  0   0  1  0   1
 0.750000  0.750000  0.000000  0  0  1   1  0  0   0 -1  0   1
 0.750000  0.500000  0.250000  0  0 -1   1  0  0   0 -1  0   1
 0.250000  0.500000  0.750000  0  0  1  -1  0  0   0  1  0   1
 0.500000  0.000000  0.500000  0  1  0   0  0  1   1  0  0   1
 0.500000  0.000000  0.500000  0 -1  0   0  0 -1  -1  0  0   1
 0.750000  0.500000  0.250000  0 -1  0   0  0  1  -1  0  0   1
 0.250000  0.500000  0.750000  0  1  0   0  0 -1   1  0  0   1
 0.000000  0.750000  0.750000  0  1  0   0  0 -1  -1  0  0   1
 0.000000  0.250000  0.250000  0 -1  0   0  0  1   1  0  0   1
 0.250000  0.250000  0.000000  0 -1  0   0  0 -1   1  0  0   1
 0.750000  0.750000  0.000000  0  1  0   0  0  1  -1  0  0   1
 0.250000  0.250000  0.000000  0  1  0   1  0  0   0  0 -1   1
 0.750000  0.750000  0.000000  0 -1  0  -1  0  0   0  0  1   1
 0.500000  0.000000  0.500000  0 -1  0  -1  0  0   0  0 -1   1
 0.500000  0.000000  0.500000  0  1  0   1  0  0   0  0  1   1
 0.750000  0.500000  0.250000  0  1  0  -1  0  0   0  0  1   1
 0.250000  0.500000  0.750000  0 -1  0   1  0  0   0  0 -1   1
 0.000000  0.750000  0.750000  0 -1  0   1  0  0   0  0  1   1
 0.000000  0.250000  0.250000  0  1  0  -1  0  0   0  0 -1   1
 0.250000  0.250000  0.000000  1  0  0   0  0  1   0 -1  0   1
 0.750000  0.750000  0.000000 -1  0  0   0  0 -1   0  1  0   1
 0.000000  0.750000  0.750000 -1  0  0   0  0  1   0  1  0   1
 0.000000  0.250000  0.250000  1  0  0   0  0 -1   0 -1  0   1
 0.500000  0.000000  0.500000 -1  0  0   0  0 -1   0 -1  0   1
 0.500000  0.000000  0.500000  1  0  0   0  0  1   0  1  0   1
 0.750000  0.500000  0.250000  1  0  0   0  0 -1   0  1  0   1
 0.250000  0.500000  0.750000 -1  0  0   0  0  1   0 -1  0   1
 0.250000  0.250000  0.000000  0  0  1   0  1  0  -1  0  0   1
 0.750000  0.750000  0.000000  0  0 -1   0 -1  0   1  0  0   1
 0.750000  0.500000  0.250000  0  0  1   0 -1  0   1  0  0   1
 0.250000  0.500000  0.750000  0  0 -1   0  1  0  -1  0  0   1
 0.000000  0.750000  0.750000  0  0 -1   0  1  0   1  0  0   1
 0.000000  0.250000  0.250000  0  0  1   0 -1  0  -1  0  0   1
 0.500000  0.000000  0.500000  0  0 -1   0 -1  0  -1  0  0   1
 0.500000  0.000000  0.500000  0  0  1   0  1  0   1  0  0   1
 0.500000  0.500000  0.000000  1  0  0   0  1  0   0  0  1   1
 0.500000  0.500000  0.000000 -1  0  0   0 -1  0   0  0 -1   1
 0.250000  0.750000  0.500000 -1  0  0   0 -1  0   0  0  1   1
 0.750000  0.250000  0.500000  1  0  0   0  1  0   0  0 -1   1
 0.750000  0.000000  0.750000 -1  0  0   0  1  0   0  0 -1   1
 0.250000  0.000000  0.250000  1  0  0   0 -1  0   0  0  1   1
 0.000000  0.250000  0.250000  1  0  0   0 -1  0   0  0 -1   1
 0.000000  0.750000  0.750000 -1  0  0   0  1  0   0  0  1   1
 0.500000  0.500000  0.000000  0  0  1   1  0  0   0  1  0   1
 0.500000  0.500000  0.000000  0  0 -1  -1  0  0   0 -1  0   1
 0.000000  0.250000  0.250000  0  0  1  -1  0  0   0 -1  0   1
 0.000000  0.750000  0.750000  0  0 -1   1  0  0   0  1  0   1
 0.250000  0.750000  0.500000  0  0 -1  -1  0  0   0  1  0   1
 0.750000  0.250000  0.500000  0  0  1   1  0  0   0 -1  0   1
 0.750000  0.000000  0.750000  0  0 -1   1  0  0   0 -1  0   1
 0.250000  0.000000  0.250000  0  0  1  -1  0  0   0  1  0   1
 0.500000  0.500000  0.000000  0  1  0   0  0  1   1  0  0   1
 0.500000  0.500000  0.000000  0 -1  0   0  0 -1  -1  0  0   1
 0.750000  0.000000  0.750000  0 -1  0   0  0  1  -1  0  0   1
 0.250000  0.000000  0.250000  0  1  0   0  0 -1   1  0  0   1
 0.000000  0.250000  0.250000  0  1  0   0  0 -1  -1  0  0   1
 0.000000  0.750000  0.750000  0 -1  0   0  0  1   1  0  0   1
 0.250000  0.750000  0.500000  0 -1  0   0  0 -1   1  0  0   1
 0.750000  0.250000  0.500000  0  1  0   0  0  1  -1  0  0   1
 0.250000  0.750000  0.500000  0  1  0   1  0  0   0  0 -1   1
 0.750000  0.250000  0.500000  0 -1  0  -1  0  0   0  0  1   1
 0.500000  0.500000  0.000000  0 -1  0  -1  0  0   0  0 -1   1
 0.500000  0.500000  0.000000  0  1  0   1  0  0   0  0  1   1
 0.750000  0.000000  0.750000  0  1  0  -1  0  0   0  0  1   1
 0.250000  0.000000  0.250000  0 -1  0   1  0  0   0  0 -1   1
 0.000000  0.250000  0.250000  0 -1  0   1  0  0   0  0  1   1
 0.000000  0.750000  0.750000  0  1  0  -1  0  0   0  0 -1   1
 0.250000  0.750000  0.500000  1  0  0   0  0  1   0 -1  0   1
 0.750000  0.250000  0.500000 -1  0  0   0  0 -1   0  1  0   1
 0.000000  0.250000  0.250000 -1  0  0   0  0  1   0  1  0   1
 0.000000  0.750000  0.750000  1  0  0   0  0 -1   0 -1  0   1
 0.500000  0.500000  0.000000 -1  0  0   0  0 -1   0 -1  0   1
 0.500000  0.500000  0.000000  1  0  0   0  0  1   0  1  0   1
 0.750000  0.000000  0.750000  1  0  0   0  0 -1   0  1  0   1
 0.250000  0.000000  0.250000 -1  0  0   0  0  1   0 -1  0   1
 0.250000  0.750000  0.500000  0  0  1   0  1  0  -1  0  0   1
 0.750000  0.250000  0.500000  0  0 -1   0 -1  0   1  0  0   1
 0.750000  0.000000  0.750000  0  0  1   0 -1  0   1  0  0   1
 0.250000  0.000000  0.250000  0  0 -1   0  1  0  -1  0  0   1
 0.000000  0.250000  0.250000  0  0 -1   0  1  0   1  0  0   1
 0.000000  0.750000  0.750000  0  0  1   0 -1  0  -1  0  0   1
 0.500000  0.500000  0.000000  0  0 -1   0 -1  0  -1  0  0   1
 0.500000  0.500000  0.000000  0  0  1   0  1  0   1  0  0   1
 -1.0 -1.0 -1.0  1 0 0  0 0 0  0 0 0
TRANM 0
 0.000000  0.000000  0.000000  1  0  0   0  1  0   0  0  1
LTRANSL
  0
 0.000000  0.000000  0.000000  0.500000  0.250000  0.750000
LORIENT
  0   0   0   0   0
 1.000000  0.000000  0.000000  1.000000  0.000000  0.000000
 0.000000  0.000000  1.000000  0.000000  0.000000  1.000000
LMATRIX
 1.000000  0.000000  0.000000  0.000000
 0.000000  1.000000  0.000000  0.000000
 0.000000  0.000000  1.000000  0.000000
 0.000000  0.000000  0.000000  1.000000
 3.971000  1.985500  5.956500
CELLP
  7.942000   7.942000   7.942000  90.000000  90.000000  90.000000
  0.002000   0.002000   0.002000   0.000000   0.000000   0.000000
STRUC
  1  O      O_32e  1.0000   0.250000   0.250000   0.250000   32e     .3m
                            0.000500   0.000500   0.000500 -2.00
  2 Al     Al_16d  0.8333   0.500000   0.500000   0.500000   16d    .-3m
                            0.000000   0.000000   0.000000  3.00
  3 Al      Al_8a  1.0000   0.125000   0.125000   0.125000    8a    -43m
                            0.000000   0.000000   0.000000  3.00
  0 0 0 0 0 0 0
THERI 0
  1      O_32e  2.000000
  2     Al_16d  2.000000
  3      Al_8a  2.000000
  0 0 0
SHAPE
  0       0       0       0   0.000000  0   192   192   192   192
BOUND
    -0.5      0.5     -0.25     0.75      0.25     1.25
  0   0   0   0  0
SBOND
  1    Al     O    0.00000    2.10740  0  1  1  0  1  0.250  2.000 127 127 127
  0 0 0 0
SITET
  1      O_32e  0.7400 254   3   0 254   3   0 204  0
  2     Al_16d  1.4300 129 178 214 129 178 214 204  0
  3      Al_8a  1.4300 128 255 128 129 178 214 204  0
  0 0 0 0 0 0
VECTR
 0 0 0 0 0
VECTT
 0 0 0 0 0
SPLAN
  0   0   0   0
LBLAT
 -1
LBLSP
 -1
DLATM
 -1
DLBND
 -1
DLPLY
 -1
PLN2D
  0   0   0   0
ATOMT
  1          O  0.7400 254   3   0 254   3   0 204
  2         Al  1.4300 129 178 214 129 178 214 204
  3         Xx  0.0000  76  76  76  76  76  76 204
  0 0 0 0 0 0
SCENE
 0.894427  0.447214  0.000000  0.000000
 0.000000  0.000000  1.000000  0.000000
 0.447214 -0.894427  0.000000  0.000000
 0.000000  0.000000  0.000000  1.000000
  0.000   0.000
  0.000
  0.498
HBOND 0 2

STYLE
DISPF 37753794
MODEL   0  1  0
SURFS   0  1  1
SECTS  96  1
FORMS   0  1
ATOMS   0  0  1
BONDS   1
POLYS   1
VECTS 1.000000
FORMP
  1  1.0   0   0   0
ATOMP
 24  24   0  50  2.0   0
BONDP
  1  16  0.250  2.000 127 127 127
POLYP
 204 1  1.000 180 180 180
ISURF
  0   0   0   0
TEX3P
  1 0.00000E+000 1.00000E+000
SECTP
  1 0.00000E+000 1.00000E+000 0.00000E+000
HKLPP
 192 1  2.000 128 255 128
UCOLP
   0   1  2.000   0   0   0
COMPS 1
LABEL 1    12  1.000 0
PROJT 0  0.962
BKGRC
 255 255 255
DPTHQ 1 -0.5000  3.5000
LIGHT0 1
 1.000000  0.000000  0.000000  0.000000
 0.000000  1.000000  0.000000  0.000000
 0.000000  0.000000  1.000000  0.000000
 0.000000  0.000000  0.000000  1.000000
 0.000000  0.000000 20.000000  0.000000
 0.000000  0.000000 -1.000000
  26  26  26 255
 179 179 179 255
 255 255 255 255
LIGHT1
 1.000000  0.000000  0.000000  0.000000
 0.000000  1.000000  0.000000  0.000000
 0.000000  0.000000  1.000000  0.000000
 0.000000  0.000000  0.000000  1.000000
 0.000000  0.000000 20.000000  0.000000
 0.000000  0.000000 -1.000000
   0   0   0   0
   0   0   0   0
   0   0   0   0
LIGHT2
 1.000000  0.000000  0.000000  0.000000
 0.000000  1.000000  0.000000  0.000000
 0.000000  0.000000  1.000000  0.000000
 0.000000  0.000000  0.000000  1.000000
 0.000000  0.000000 20.000000  0.000000
 0.000000  0.000000 -1.000000
   0   0   0   0
   0   0   0   0
   0   0   0   0
LIGHT3
 1.000000  0.000000  0.000000  0.000000
 0.000000  1.000000  0.000000  0.000000
 0.000000  0.000000  1.000000  0.000000
 0.000000  0.000000  0.000000  1.000000
 0.000000  0.000000 20.000000  0.000000
 0.000000  0.000000 -1.000000
   0   0   0   0
   0   0   0   0
   0   0   0   0
ATOMM
 204 204 204 255
  25.600
BONDM
 255 255 255 255
 128.000
POLYM
 255 255 255 255
 128.000
SURFM
   0   0   0 255
 128.000
FORMM
 255 255 255 255
 128.000
HKLPM
 255 255 255 255
 128.000
